# Supplementary material for: Diagnostic performance of PfHRP2/pLDH malaria rapid diagnostic tests in elimination setting, northwest Ethiopia
Source: PLOS Glob Public Health. 2023 Jul 10;3(7):e0001879. doi: 10.1371/journal.pgph.0001879 (PMC10332618; doi:10.1371/journal.pgph.0001879)
Supplement: S1 Data — (XLSX) [file pgph.0001879.s001.xlsx]

## Sheet: Sheet1
QR_Code	Sex	Age	Residence	LLINs availability	Slept Under LLINs	History of fever	Axilary body Tem	RDT_Result	Microscopy_Result	PCR_Result
2066155	2	28	1	1	1	1		Neg	Neg	Neg
2066159	2	32	1	1	1	1		Neg	Neg	Neg
2066157	1	30	1	1	1	1		Neg	Neg	Neg
2066158	1	29	1	1	1	1		Neg	Neg	Neg
2066160	2	11	1	1	1	1		Neg	Neg	Neg
2066161	2	67	1	1	0	1		Neg	Neg	Neg
2066156	1	6	1	1	1	1		Neg	Neg	Neg
2032585	2	6	1	1	1	1		Neg	Neg	Neg
2032586	1	21	1	1	1	1		Neg	Neg	Neg
2032598	2	42	1	1	1	1		Neg	Neg	Neg
2032597	1	28	1	1	1	1		Neg	Neg	Neg
2066177	1	39	1	1	1	1		Neg	Neg	Neg
2071005	1	41	1	1	1	1	37.5	Pf	Pf	Pf
2071002	1	28	1	1	1	1	38	Neg	Neg	Neg
2071001	2	32	1	1	1	1	37.5	Neg	Neg	Pf
2071003	1	30	1	1	1	1	39	Pf	Pf	Pf
2071004	2	29	1	1	1	1	38	Pf	Neg	Neg
2065838	1	11	1	1	1	1	39	Neg	Neg	Neg
2065839	1	67	1	1	1	1	38.5	Neg	Neg	Neg
2065830	1	0	1	1	1	1	38	Neg	Neg	Neg
2065831	1	6	1	1	1	1	39	Neg	Neg	Neg
2065837	1	7	1	1	1	1	40	Neg	Neg	Neg
2065833	2	21	1	1	1	1		Neg	Neg	Neg
2063302	1	42	1	1	1	1	36	Pf	Pf	Pf
2063304	2	28	1	1	1	1	38	Neg	Neg	Neg
2063305	2	13	1	1	0	1	37.5	Neg	Neg	Neg						0	No
2063303	1	41	1	1	0	1	39	Neg	Neg	Neg					Neg	Negative
2066730	2	55	1	1	1	1	38	Neg	Neg	Neg
2066729	1	11	1	1	1	1	39	Neg	Neg	Neg
2066755	1	9	1	1	1	1	38.5	Neg	Neg	Neg
2066731	1	15	1	1	1	1	38	Neg	Neg	Neg
2066754	1	42	1	1	1	1	39	Pf	Pf	Neg
2066751	1	14	1	1	1	1	40	Neg	Neg	Neg
2066747	2	7	1	1	1	1		Neg	Neg	Pf
2066750	2	8	1	1	1	1		Neg	Neg	Neg
2066749	1	35	1	1	1	1	37.5	Pf	Pf	Pf
2066744	2	50	1	1	1	1	38	Neg	Neg	Neg
2066745	1	61	1	1	1	1	37.5	Neg	Neg	Neg
2066652	2	6	1	1	1	1	36	Pf	Neg	Neg
2063103	1	26	1	1	1	1	37	Pv	Pv	Neg
2063104	1	8	1	1	1	1	39	Neg	Neg	Neg
2063106	1	1	1	1	1	1	38.5	Neg	Neg	Neg
2063105	1	8	1	1	1	1	38	Neg	Neg	Neg
2042967	1	21	1	1	1	1	39	Pf	Pf	Neg
2042968	1	3	1	1	1	1	40	Neg	Neg	Pf
2042969	1	5	1	1	1	1	38	Neg	Neg	Mixed
2042970	2	4	1	1	1	1	39	Neg	Neg	Neg
2043571	1	9	1	1	1	1	40	Pf	Pf	Pf
2043572	2	23	1	1	1	1		Neg	Neg	Neg
2043574	1	8	1	1	1	1		Neg	Neg	Neg
2043576	2	17	1	1	1	1		Neg	Neg	Neg
2043590	1	8	1	1	1	1	36	Pv	Pv	Pv
2043589	1	13	1	1	1	0	38	Pv	Pv	Pv
2043610	2	39	1	1	1	1	37.5	Neg	Neg	Pv
2043607	1	10	1	1	1	1	39	Neg	Neg	Pv
2043608	1	56	1	1	1	1	38	Neg	Neg	Pf
2043609	2	6	1	1	1	1	39	Neg	Neg	Mixed
2043605	2	30	1	1	1	1	38.5	Neg	Neg	Pf
2043606	1	2	1	1	1	1	38	Neg	Neg	Mixed
2065637	2	10	1	1	1	0	39	Pv	Pv	Pv
2065757	1	18	1	1	1	1	40	Neg	Neg	Neg
2065758	2	14	1	1	1	1		Neg	Neg	Neg
2065754	1	44	1	1	1	1		Neg	Neg	Neg
2065755	2	49	1	1	1	1	37.5	Pf	Pf	Pf
2065764	2	1	1	1	1	1	39	Neg	Neg	Neg
2065765	1	0	1	1	1	1	38	Neg	Neg	Neg
2065773	1	14	1	1	0	1	37.5	Neg	Neg	Neg
2065772	2	7	1	1	1	1	39	Neg	Neg	Neg
2065771	2	32	1	1	1	1	37.5	Neg	Neg	Neg
2065770	1	32	1	1	1	1	39	Neg	Neg	Neg
2065786	1	28	1	1	1	1	38	Neg	Neg	Neg
2065787	1	36	1	1	0	1	39	Neg	Neg	Neg
2065785	2	40	1	1	1	1	40	Neg	Neg	Neg
2065784	1	13	1	1	1	1	37.5	Neg	Neg	Neg
2065779	1	62	1	1	1	1		Neg	Neg	Neg
2065780	1	27	1	1	1	1		Neg	Neg	Neg
2065634	2	36	1	1	1	1		Neg	Neg	Neg
2065635	1	10	1	1	0	1		Neg	Neg	Neg
2065636	1	11	1	1	0	1		Neg	Neg	Neg
2065832	2	3	1	1	0	1		Neg	Neg	Pf
2065835	1	0	1	1	1	1		Neg	Neg	Neg
2065836	2	25	1	1	1	1		Neg	Neg	Neg
2016106	1	8	1	1	1	1		Neg	Neg	Neg
2066581	2	11	1	1	1	1		Neg	Neg	Neg
2066580	2	7	1	1	0	1		Neg	Neg	Neg
2066577	1	27	1	1	0	1		Neg	Neg	Neg
2066768	1	0	1	1	1	1		Neg	Neg	Neg
2066767	1	19	1	1	1	1	36	Pf	Pf	Pf
2066582	1	24	1	1	1	1	39	Neg	Neg	Neg
2066756	2	63	1	1	0	1	38	Neg	Neg	Neg
2043641	1	6	1	1	1	1	37.5	Pf	Pf	Pf
2043642	2	9	1	1	1	1	36	Pf	Pf	Pf
2043643	1	7	1	1	1	1	37.5	Neg	Pf	Pf
2043644	1	20	1	1	0	1	39	Pv	Pv	Pv
2043645	1	24	1	1	1	1	38	Pf	Pf	Pf
2043646	1	9	1	1	1	1	39	Pf	Pf	Pf
2043647	1	22	1	1	1	1	40	Pf	Pf	Pf
2043648	1	2	1	1	1	1	36	Pf	Pf	Pf
2043649	2	45	1	1	1	1	37.5	Pf	Pf	Pf
2043650	1	38	1	1	1	1	36	Pv	Pv	Pv
2043651	1	19	1	1	1	1	38	Pf	Pf	Pf
2043654	2	14	1	1	1	1	36	Pv	Pv	Pv
2043655	2	47	1	1	0	1	39	Pf	Pf	Pv
2043656	1	45	1	1	1	1	37.5	Pv	Pv	Pv
2043657	1	30	1	1	1	1	39	Pf	Pf	Pf
2043658	1	59	1	1	1	1	38	Pf	Pf	Pf
2043659	2	58	1	1	1	1	39	Pv	Pv	Pv
2043660	1	25	1	1	1	1	40	Neg	Pf	Pf
2043661	2	9	1	1	0	0	37.5	Pf	Pf	Pf
2043662	1	9	1	1	0	1	36	Pv	Pv	Mixed
2043663	2	3	1	1	1	1	36.5	Pv	Pv	Pv
2043664	2	20	1	1	0	1	37	Pv	Pv	Mixed
2043665	1	25	1	1	0	1	37.5	Pf	Pf	Pf
2043666	2	12	1	1	0	1	39	Pf	Pf	Pf
2043667	2	14	1	1	0	1	37.5	Neg	Pf	Pf
2043668	1	5	1	1	0	1	39	Neg	Pf	Pf
2043669	2	27	1	1	0	1	38	Neg	Pf	Pf
2043670	1	42	1	1	0	0	39	Pf	Pf	Pf
2043671	2	30	1	1	0	1	40	Pf	Pf	Pf
2043672	1	33	1	1	1	1	37.5	Pf	Pf	Pf
2043673	1	28	1	1	1	1	36.5	Pf	Pf	Pf
2043674	1	42	1	1	1	1	39	Neg	Pf	Pf
2043675	1	28	1	1	1	1	38	Pf	Pf	Pf
2043676	2	39	1	1	1	0	37.5	Pf	Pf	Pf
2043679	2	13	1	1	1	1	39	Mixed	Mixed	Mixed
2043680	1	6	1	1	1	1	37.5	Neg	Pf	Pf
2043681	1	21	1	1	1	1	39	Pv	Pv	Mixed
2043682	2	46	1	1	1	1	38	Neg	Pf	Pf
2043683	1	41	1	1	0	1	36	Pf	Pf	Pf
2043684	2	6	1	1	1	1	40	Pf	Pf	Pf
2043685	1	59	1	1	1	1	37.5	Mixed	Mixed	Mixed
2043686	1	23	1	1	0	1	36	Pv	Pv	Pv
2043687	2	29	1	1	1	1	39	Pf	Pf	Pf
2043688	1	22	1	1	1	1	38	Pv	Pv	Mixed
2043689	1	15	1	1	1	1	37.5	Neg	Pf	Pf
2043690	2	3	1	1	0	1	39	Neg	Pf	Pf
2043691	1	33	1	1	1	1	37.5	Pf	Pf	Pf
2043692	1	17	1	1	1	1	39	Pf	Pf	Pf
2043693	2	44	1	1	0	1	38	Pf	Pf	Pf
2043694	2	0	1	1	1	0	39	Pf	Pf	Pf
2043695	2	42	1	1	0	0	40	Pf	Pf	Pf
2043697	2	11	1	1	0	1	36	Pf	Pf	Pf
2043698	1	19	1	1	0	1	36	Pf	Pf	Pf
2043699	2	2	1	1	0	1	36.4	Pv	Pv	Mixed
2043700	2	27	1	1	1	0	38	Pf	Pf	Pf
2043701	1	23	1	1	0	1	36.5	Pv	Pv	Mixed
2043702	2	41	1	1	1	1	39	Pf	Pf	Pf
2043703	1	25	1	1	1	1	36.5	Pf	Pf	Pf
2043704	2	16	1	1	1	1	39	Mixed	Mixed	Mixed
2043705	1	15	1	1	1	1	37	Pf	Pf	Pf
6960	2	15	1	1	0	1	39	Pv	Pv	Pv
6961	1	17	1	1	1	1	40	Pv	Pv	Pv
2042668	2	14	1	1	1	0	37.5	Pv	Pv	Pf
2042669	2	1	1	1	0	1	37.5	Pv	Pv	Mixed
2042670	1	22	1	1	0	1	39	Neg	Pf	Mixed
2043731	1	26	1	1	1	1	38	Neg	Pf	Pf
2043732	2	25	1	1	1	1	36	Pv	Pv	Pv
2043733	1	21	1	1	0	1	36	Pv	Pv	Pv
2043734	1	17	1	1	0	1	36	Pv	Pv	Pv
2043735	1	27	1	1	0	0	39	Pv	Pv	Pv
2043736	2	26	1	1	1	1	38	Pv	Pv	Pv
2043737	2	41	1	1	1	1	39	Pv	Pv	Pv
2043738	1	23	1	1	1	1	40	Pv	Pv	Pv
2043739	2	0	1	1	0	1	37.5	Pv	Pv	Pv
2043740	1	20	1	1	0	1	36	Pv	Pv	Pv
2043741	2	43	1	1	1	1	36	Pv	Pv	Pv
2043742	2	16	1	1	0	1	38	Pv	Pv	Pv
2043743	1	17	1	1	1	1	36.5	Pv	Pv	Pv
2043744	2	39	1	1	0	1	39	Pv	Pv	Pv
2043745	2	4	1	1	0	1	37.5	Pv	Pv	Pv
2043706	1	33	1	1	1	1	39	Pv	Pv	Mixed
2043707	1	16	1	1	1	1	37	Pv	Pv	Pv
2043708	1	18	1	1	0	1	39	Pv	Pf	Pf
2043709	2	27	1	1	1	1	40	Pv	Pv	Mixed
2043710	1	19	1	1	1	1	36	Pv	Pv	Pv
2043711	1	29	1	1	1	1	37.5	Pv	Mixed	Mixed
2043712	1	22	1	1	1	1	36	Pf	Neg	Neg
2043713	1	30	1	1	1	1	38	Neg	Pf	Pf
2043714	1	23	1	1	1	1	37.5	Neg	Pf	Pf
2043715	2	37	1	1	1	1	39	Pf	Pf	Pv
2043716	1	17	1	1	1	1	36.7	Pv	Pv	Pf
2043717	2	31	1	1	1	1	39	Neg	Pf	Pf
2043718	2	43	1	1	1	1	38	Pf	Pf	Pf
2043719	2	3	1	1	0	1	39	Pv	Pv	Mixed
2043720	1	16	1	1	0	1	40	Pv	Pv	Pv
2043721	2	40	1	1	0	1	37.5	Neg	Pf	Pf
2043722	1	16	1	1	1	1		Neg	Pf	Pf
2043723	2	26	1	1	1	1	37.5	Pf	Pf	Pf
2043724	1	24	1	1	1	1	36.5	Pv	Pv	Pv
2043725	1	15	1	1	0	1	38	Pf	Pf	Neg
2043726	2	11	1	1	1	1	36.8	Pf	Neg	Neg
2043727	1	34	1	1	1	0	39	Pv	Pv	Pv
2043728	1	22	1	1	1	1	37.5	Neg	Pf	Pf
2043729	2	32	1	1	1	1	39	Neg	Pf	Pf
2043730	1	23	1	1	1	1	36	Pv	Pv	Pv
2043750	2	2	1	1	1	1	39	Pf	Pf	Pf
2043751	1	19	1	1	1	1	40	Pf	Pf	Pf
2043752	2	34	1	1	1	1	37.5	Neg	Pf	Pf
2043753	2	9	1	1	0	1	37.5	Pf	Pf	Pf
2043754	1	30	1	1	0	1	39	Neg	Pf	Pf
2043755	2	17	1	1	0	1	38	Neg	Pf	Pf
2043756	2	31	1	1	1	1	37.5	Neg	Pf	Pf
2043757	1	24	1	1	1	1	39	Neg	Pf	Pf
2043758	2	35	1	1	1	1	36.5	Pf	Pf	Pf
2043759	1	16	1	1	1	1	39	Pf	Pf	Pf
2043760	1	23	1	1	0	1	38	Pf	Pf	Pf
2043761	1	30	1	1	1	1	36	Pf	Pf	Pf
2043762	2	51	1	1	1	1	40	Pf	Pf	Pf
2043763	1	15	1	1	1	0	37.5	Pf	Pf	Pf
2043764	2	18	1	1	0	1	37.5	Pf	Pf	Pf
2043765	1	20	1	1	1	1	39	Pf	Pf	Pf
2043766	2	27	1	1	1	1	38	Neg	Pf	Pf
2043767	1	23	1	1	1	1	37.5	Neg	Pf	Pf
2042924	1	31	1	1	1	1	39	Pf	Pf	Pf
2042923	2	8	1	1	1	1	36	Pf	Pf	Pf
2042922	2	19	1	1	0	1	37	Pf	Pf	Pf
2042921	2	29	1	1	1	1	38	Pf	Pf	Pf
2042920	1	24	1	0		1	39	Pv	Pv	Pf
2042919	1	22	1	0		1	40	PV	Pv	Pf
2043768	1	24	1	0		1	37.5	Pf	Pf	Pf
2043770	1	23	1	0		1		Neg	Pf	Pf
2043771	1	27	1	0		1	36	Pf	Pf	Pf
2043772	2	43	1	0		1	39	Pf	Pf	Pf
2043773	1	22	1	0		1	38	Pf	Pf	Pf
2043777	2	22	1	0		1	37.5	Neg	Pf	Pf
2043778	2	1	1	0		1	39	Pf	Pf	Pf
2043780	2	44	1	0		1	37.5	Neg	Pf	Pf
2043781	1	30	1	0		1	36	Pv	Pf	Pf
2043782	1	15	1	0		1	36	Pv	Pv	Pf
2043783	2	26	1	0		1	39	Pv	Pf	Pf
2043784	1	18	1	0		1	40	Pv	Pf	Pf
2043786	1	22	1	0		1	36.4	Pv	Pf	Pf
2043787	2	42	1	0		0	40	Pv	Pf	Pf
2043788	2	23	1	0		1	37.5	Pf	Pf	Pf
2043789	1	26	1	0		1	39	Pf	Pf	Pf
2043791	2	37	1	0		1	38	Pv	Pf	Pf
2043792	2	12	1	0		1	36	Pf	Pf	Pf
2043793	1	20	1	0		1	37	Pf	Pf	Pf
2043794	2	18	1	0		1	37.5	Pv	Pf	Pf
2043795	2	28	1	0		1	39	Pv	Pf	Pf
2043796	1	21	1	0		1	37	Pv	Pf	Pf
2043797	2	6	1	0		0	39	Pf	Pf	Pf
2043798	1	19	1	0		0	40	Pf	Pf	Pf
2043799	2	24	1	0		1	37.5	Neg	Pf	Pf
2043800	1	26	1	0		1		Neg	Pf	Pf
2043801	2	8	1	0		1	36	Pf	Pf	Pf
2043802	1	23	1	0		1	39	Pf	Pf	Pf
2043803	1	17	1	0		1	38	Pf	Pf	Pf
2043804	1	31	1	1	1	1	37.5	Neg	Pf	Pf
2043805	1	17	1	1	0	1	36.5	Pf	Pf	Pf
2043806	1	20	1	1	1	1	37.5	Pf	Pf	Pf
2043807	1	33	1	1	1	1	39	Pf	Pf	Pf
2043808	1	19	1	1	1	1	38	Neg	Pf	Pf
2043811	1	21	1	1	1	1	39	Neg	Neg	Neg
2043812	2	32	1	1	1	0	40	Pv	Pv	Pf
2043813	2	40	1	1	1	1	37.5	Neg	Neg	Neg
2043814	1	23	1	1	1	1		Neg	Neg	Neg
2043815	1	16	1	1	1	1		Neg	Neg	Neg
2043816	1	34	1	1	1	1		Neg	Neg	Neg
2043817	1	19	1	1	1	1		Neg	Neg	Neg
2043818	2	18	1	1	1	0	39	Pv	Pv	Pv
2043819	1	21	1	1	1	1		Neg	Neg	Neg
2043820	2	0	1	1	1	1		Neg	Neg	Neg
2043821	2	33	1	1	1	1		Neg	Neg	Neg
2043822	1	17	1	1	1	1		Neg	Neg	Neg
2043823	1	25	1	1	1	1		Neg	Neg	Neg
2043824	1	19	1	1	1	1		Neg	Neg	Neg
2043825	2	35	1	1	1	0	40	Pv	Pv	Pv
2043826	2	26	1	1	0	1	36.5	Pv	Pv	Pv
2043827	1	16	1	1	1	1	39	Neg	Neg	Neg
2043828	1	19	1	1	1	1	38	Neg	Neg	Neg
2043829	1	18	1	1	1	1	37.5	Neg	Neg	Neg
2043830	2	2	1	1	1	1	39	Neg	Neg	Neg
2043831	2	36	1	1	1	1	37.5	Neg	Neg	Neg
2043832	1	15	1	1	1	1	39	Neg	Neg	Neg
2043833	2	48	1	1	1	1	38	Neg	Neg	Neg
2043834	1	33	1	1	1	1	39	Neg	Neg	Neg
2043835	2	34	1	1	1	1	40	Neg	Neg	Neg
2043836	1	24	1	1	1	1	37.5	Neg	Neg	Neg
2043837	1	16	1	1	1	1		Neg	Pf	Pf
2043838	2	12	1	1	1	1		Neg	Neg	Neg
2043839	1	22	1	1	1	1		Neg	Neg	Neg
2043840	2	30	1	1	1	1		Neg	Neg	Neg
2043841	2	4	1	1	1	1		Neg	Neg	Neg
2043842	1	17	1	1	1	1		Neg	Neg	Neg
2043843	1	21	1	1	1	1		Neg	Neg	Neg
2043844	2	44	1	1	1	1		Neg	Neg	Neg
2043845	1	19	1	1	0	1		Neg	Neg	Neg
2043846	1	15	1	1	1	1		Neg	Neg	Neg
2043847	1	28	1	1	1	1		Neg	Neg	Neg
2043848	1	18	1	1	1	1		Neg	Neg	Neg
2043849	1	16	1	1	1	1		Neg	Neg	Neg
2043850	1	26	1	1	1	1		Neg	Neg	Neg
2043851	1	20	1	1	1	1		Neg	Neg	Neg
2043852	2	31	1	1	1	1		Neg	Neg	Neg
2043853	1	22	1	1	0	1		Neg	Neg	Neg
2043854	2	20	1	1	0	1		Neg	Neg	Neg
2043855	2	38	1	1	1	1		Neg	Neg	Neg
2043856	1	27	1	1	1	1		Neg	Neg	Neg
2043857	1	16	1	1	1	1		Neg	Neg	Neg
2043858	1	23	1	1	1	1		Neg	Neg	Neg
2043859	1	33	1	1	1	1		Neg	Neg	Neg
2043860	2	23	1	1	1	1		Neg	Neg	Neg

## Sheet: Data dictionary
Male	1
Female	2
Age=0	Age less than 1 year
Residence	1	Rural
LLINs availability	1	Yes
	0	No
Slept under net	1	Yes
	0	No
History of fever	1	Yes
	0	No
Neg	Negative
Pf	Plasmodium falciparum
Pv	Plasmodium vivax
Mixed	Mixed infection (both Pf and Pv)
